# Supplementary material for: A comparative analysis of the mutagenicity of platinum-containing chemotherapeutic agents reveals direct and indirect mutagenic mechanisms
Source: Mutagenesis. 2021 Jan 27;36(1):75–86. doi: 10.1093/mutage/geab005 (PMC8081379; doi:10.1093/mutage/geab005)
Supplement: geab005_suppl_Supplementary_Tables [file geab005_suppl_supplementary_tables.xlsx]

## Sheet: Contents
	Supplementary tables
	Table S1	Sequencing statistics of DT40 samples
	Table S2	Catalogue of all identified single nucleotide substitutions in DT40 samples
	Table S3	Catalogue of all identifies insertions in DT40 samples
	Table S4	Catalogue of all identifies deletions in DT40 samples
	Table S5	Dinucleotide mutation profiles in DT40 samples
	Table S6	Summaries of genetic alterations for all DT40 treatment groups
	Table S7	Sequencing statistics of TK6 samples
	Table S8	Catalogue of all identified single nucleotide substitutions in TK6 samples
	Table S9	Catalogue of all identified insertions in TK6 samples
	Table S10	Catalogue of all identified deletions in TK6 samples
	Table S11	Summaries of genetic alterations for all TK6 treatment groups
	Table S12	Signature contributions and reconstruction errors of de novo NMF for DT40 and TK6 samples
	Table S13	Signature contributions and reconstruction errors of de novo NMF for DT40 samples
	Table S14	de novo NMF signatures

## Sheet: Table S1 DT40 sequencing stats
	Genotype / treatment	number of reads	aligned percentage	median insert size	mean mapping quality	mean coverage
IC25	wt 7,5uM cisplatin 1	179735063	0.9823	309	58.52	24.63
	wt 7,5uM cisplatin 2	195558129	0.9845	319	58.56	26.96
	wt 7,5uM cisplatin 3	207322033	0.9804	306	58.44	28.33
	wt 7,5uM cisplatin 4	209424056	0.9893	306	58.58	29
	wt 7,5uM cisplatin 5	210026982	0.9939	335	58.45	29.49
	wt 75uM carboplatin 1	198441698	0.986	312	58.62	27.4
	wt 75uM carboplatin 2	187693419	0.9861	323	58.63	25.91
	wt 75uM carboplatin 3	180986749	0.9854	319	58.61	24.95
	wt 75uM carboplatin 4	210369285	0.994	319	58.77	29.57
	wt 75uM carboplatin 5	208800056	0.9941	320	58.77	29.35
	wt 2,5uM oxaliplatin 1	173025024	0.9837	297	58.61	23.86
	wt 2,5uM oxaliplatin 2	195117415	0.9823	303	58.6	26.82
	wt 2,5uM oxaliplatin 3	211186606	0.9897	320	58.72	29.28
	wt 2,5uM oxaliplatin 4	208645665	0.9943	309	58.44	29.35
	wt 2,5uM oxaliplatin 5	210891351	0.9944	308	58.78	29.67
IC50	wt 10uM cisplatin 1	191508964	0.9832	326	58.65	26.36
	wt 10uM cisplatin 2	178642993	0.9751	300	58.5	24.31
	wt 10uM cisplatin 3	183320166	0.983	311	58.6	25.25
	wt 10uM cisplatin 4	201304264	0.9938	326	58.78	28.29
	wt 10uM cisplatin 5	210646909	0.9939	334	58.76	29.59
	wt 110uM carboplatin 1	179233550	0.9647	306	58.48	23.97
	wt 110uM carboplatin 2	187273820	0.9841	332	58.61	25.83
	wt 110uM carboplatin 3	192357436	0.984	318	58.57	26.5
	wt 110uM carboplatin 4	208972188	0.9944	328	58.78	29.38
	wt 110uM carboplatin 5	211924122	0.9934	313	58.78	29.76
	wt 4,5uM oxaliplatin 1	183046375	0.9653	296	58.5	24.54
	wt 4,5uM oxaliplatin 2	177553247	0.9641	301	58.45	23.71
	wt 4,5uM oxaliplatin 3	199801191	0.9641	290	58.47	26.74
	wt 4,5uM oxaliplatin 4	211413434	0.9942	299	58.77	29.73
	wt 4,5uM oxaliplatin 5	209998250	0.9938	315	58.77	29.53

## Sheet: Table S2 DT40_SNVs
	Genotype /treatment	all SNVs	C>A	C>G	C>T	T>A	T>C	T>G	C>A::A_A	C>A::A_C	C>A::A_G	C>A::A_T	C>A::C_A	C>A::C_C	C>A::C_G	C>A::C_T	C>A::G_A	C>A::G_C	C>A::G_G	C>A::G_T	C>A::T_A	C>A::T_C	C>A::T_G	C>A::T_T	C>G::A_A	C>G::A_C	C>G::A_G	C>G::A_T	C>G::C_A	C>G::C_C	C>G::C_G	C>G::C_T	C>G::G_A	C>G::G_C	C>G::G_G	C>G::G_T	C>G::T_A	C>G::T_C	C>G::T_G	C>G::T_T	C>T::A_A	C>T::A_C	C>T::A_G	C>T::A_T	C>T::C_A	C>T::C_C	C>T::C_G	C>T::C_T	C>T::G_A
	wt starting clone	6	5	0	0	0	1	0	0	0	0	0	0	1	4	0	0	0	0	0	0	0	0	0	0	0	0	0	0	0	0	0	0	0	0	0	0	0	0	0	0	0	0	0	0	0	0	0	0
	wt mock 1	41	10	2	13	5	9	2	1	0	0	1	1	1	0	1	0	2	0	0	1	0	0	2	0	1	0	1	0	0	0	0	0	0	0	0	0	0	0	0	2	1	2	1	2	0	0	0	0
	wt mock 2	40	9	5	14	5	4	3	0	0	0	1	0	2	0	0	2	0	0	1	1	0	0	2	0	0	0	1	1	0	1	0	0	0	1	0	0	0	0	1	2	0	1	0	0	1	1	1	1
	wt mock 3	20	4	3	6	0	6	1	0	0	0	2	0	0	0	1	0	1	0	0	0	0	0	0	0	0	0	0	0	0	0	1	1	0	0	0	1	0	0	0	0	0	1	0	0	1	0	1	1
IC25	wt 7,5uM cisplatin 1	223	106	9	35	37	27	9	1	17	0	7	4	11	0	4	6	19	0	9	3	16	2	7	1	1	0	1	2	0	0	0	1	0	0	1	1	0	0	1	2	2	3	2	2	3	1	1	5
	wt 7,5uM cisplatin 2	167	77	8	27	24	18	13	2	15	0	3	6	11	1	8	1	10	1	2	5	7	0	5	2	3	0	0	0	0	0	1	1	0	0	1	0	0	0	0	3	2	3	2	0	0	1	5	2
	wt 7,5uM cisplatin 3	210	104	13	29	29	24	11	1	14	0	1	6	6	1	9	3	24	0	8	5	21	0	5	1	0	0	0	0	3	0	0	1	2	0	2	1	1	0	2	2	0	3	4	3	0	1	3	3
	wt 7,5uM cisplatin 4	193	67	16	32	30	27	21	4	14	0	3	5	3	0	4	1	16	0	3	1	6	0	7	3	0	0	0	1	0	0	1	3	1	0	1	1	2	1	2	0	0	2	1	0	2	4	1	2
	wt 7,5uM cisplatin 5	184	72	15	29	37	18	13	2	11	1	4	1	6	1	5	1	13	0	6	1	15	0	5	1	1	1	1	3	0	0	2	0	0	1	2	0	2	0	1	2	0	3	1	1	1	2	1	5
	wt 75uM carboplatin 1	78	24	6	16	11	14	7	1	2	0	3	3	2	0	2	1	2	0	1	2	1	0	4	1	2	0	0	0	1	0	0	0	1	0	0	0	0	0	1	3	0	0	1	0	1	1	1	1
	wt 75uM carboplatin 2	84	28	5	22	9	14	6	4	2	0	1	1	1	1	2	0	4	0	4	3	3	0	2	1	0	0	1	1	0	0	0	0	0	1	1	0	0	0	0	1	0	3	1	1	0	1	1	0
	wt 75uM carboplatin 3	77	17	7	17	10	19	7	0	2	0	2	1	0	0	2	1	1	1	4	1	1	1	0	3	0	0	0	0	0	0	0	2	0	0	0	0	1	0	1	1	1	3	0	0	1	1	0	3
	wt 75uM carboplatin 4	69	17	8	13	12	13	6	0	0	0	0	1	2	0	2	1	1	0	5	0	2	0	3	0	0	0	1	1	0	0	1	1	0	0	3	0	0	0	1	1	0	3	0	1	1	0	0	3
	wt 75uM carboplatin 5	78	24	3	20	13	13	5	3	0	0	2	2	2	0	0	2	4	0	2	2	2	0	3	0	1	0	2	0	0	0	0	0	0	0	0	0	0	0	0	1	2	3	1	2	0	2	2	0
	wt 2,5uM oxaliplatin 1	140	51	8	27	24	16	14	0	3	1	3	2	5	0	5	3	4	0	7	1	13	0	4	1	0	0	0	0	0	0	1	1	0	0	3	0	1	0	1	2	0	1	3	3	0	1	2	4
	wt 2,5uM oxaliplatin 2	75	27	6	17	10	11	4	0	0	0	2	0	3	0	3	5	2	1	3	0	3	0	5	3	0	0	0	0	0	0	2	0	0	0	0	0	0	0	1	1	0	2	5	0	0	1	0	5
	wt 2,5uM oxaliplatin 3	54	14	6	13	2	12	7	2	0	0	0	0	1	0	1	1	1	0	5	1	1	0	1	2	0	0	0	0	0	0	1	1	0	0	0	0	1	0	1	1	0	2	0	0	1	3	1	1
	wt 2,5uM oxaliplatin 4	94	30	10	18	9	22	5	2	8	0	0	1	5	0	4	1	2	0	1	1	2	0	3	3	0	0	2	0	1	0	1	0	1	2	0	0	0	0	0	1	1	2	1	2	0	2	1	2
	wt 2,5uM oxaliplatin 5	65	19	4	10	11	15	6	2	2	0	3	0	0	0	1	1	3	0	0	1	2	1	3	2	0	0	1	0	0	0	0	0	0	0	0	0	0	0	1	0	0	1	0	0	1	2	1	0
IC50	wt 10uM cisplatin 1	437	240	15	39	88	30	25	3	47	1	12	9	19	1	13	3	58	1	14	7	38	0	14	0	1	0	2	0	3	0	1	2	1	0	1	0	1	1	2	3	1	1	1	2	3	1	2	4
	wt 10uM cisplatin 2	244	126	21	33	30	20	14	2	26	0	5	5	12	2	7	5	30	0	3	4	16	1	8	4	0	0	2	1	0	1	2	0	1	0	0	1	4	1	4	2	4	2	3	2	3	2	2	7
	wt 10uM cisplatin 3	246	116	17	34	45	22	12	6	19	0	4	8	7	0	4	3	22	0	6	3	25	2	7	5	0	0	2	0	1	0	1	0	2	0	0	2	0	1	3	1	4	3	0	3	2	1	2	2
	wt 10uM cisplatin 4	235	110	14	32	38	30	11	4	16	0	4	4	10	0	6	5	26	0	3	6	15	0	11	0	0	0	2	1	0	1	4	0	2	0	1	0	2	0	1	2	2	2	5	3	2	2	3	1
	wt 10uM cisplatin 5	336	170	21	42	65	23	15	5	16	0	8	8	14	0	12	4	32	0	12	13	35	0	11	2	1	1	2	1	1	0	2	0	3	0	4	2	0	0	2	2	1	5	1	3	3	0	3	6
	wt 110uM carboplatin 1	134	44	5	24	27	20	14	2	3	1	3	3	3	0	4	1	10	1	3	2	4	0	4	1	1	0	0	0	0	0	0	0	1	0	0	1	1	0	0	4	0	1	2	0	1	2	0	4
	wt 110uM carboplatin 2	146	49	8	32	25	20	12	5	2	0	4	2	3	0	6	5	4	0	5	2	7	0	4	0	1	0	0	0	0	0	1	0	1	0	1	0	1	1	2	4	3	1	1	1	1	0	0	1
	wt 110uM carboplatin 3	307	109	22	61	73	26	16	3	10	0	3	3	8	1	7	6	28	0	13	4	17	0	6	3	2	0	1	1	0	1	1	2	1	0	4	2	0	0	4	4	0	2	5	4	1	3	3	7
	wt 110uM carboplatin 4	149	43	8	35	29	23	11	5	7	1	3	4	2	0	1	3	8	0	1	3	2	0	3	2	1	0	0	0	0	0	0	1	1	1	1	0	0	0	1	2	2	1	2	1	1	2	2	8
	wt 110uM carboplatin 5	169	51	20	31	30	25	12	2	5	0	4	2	1	1	3	1	14	0	5	4	3	0	6	3	1	0	3	3	0	1	0	2	1	1	1	0	2	0	2	3	1	4	0	2	1	4	2	2
	wt 4,5uM oxaliplatin 1	111	42	7	12	28	14	8	0	5	0	4	1	4	0	3	3	8	0	7	1	4	0	2	1	0	0	1	2	0	0	0	1	0	0	1	1	0	0	0	1	1	1	0	1	0	1	1	0
	wt 4,5uM oxaliplatin 2	178	99	13	19	29	10	8	1	11	1	6	7	10	1	10	3	7	0	13	5	10	0	14	0	0	0	4	2	1	0	2	0	0	0	2	0	2	0	0	2	1	0	3	0	1	0	1	1
	wt 4,5uM oxaliplatin 3	152	77	11	21	21	13	9	0	7	0	6	6	5	0	13	1	10	0	6	0	8	0	15	1	1	0	1	1	0	0	0	0	0	0	2	0	1	0	4	2	1	2	1	1	2	1	0	1
	wt 4,5uM oxaliplatin 4	133	58	13	19	20	18	5	4	4	0	1	1	6	0	4	2	4	2	9	3	7	0	11	0	1	0	4	0	0	0	0	0	3	0	1	0	2	0	2	1	1	2	2	3	0	0	0	1
	wt 4,5uM oxaliplatin 5	135	52	11	22	20	19	11	3	10	0	1	2	5	0	2	1	10	0	5	2	9	1	1	1	1	0	1	2	0	0	1	1	1	0	1	0	1	0	1	1	0	3	3	5	0	0	0	2
[truncated: 55 more columns]

## Sheet: Table S3 DT40 insertions
	Genotype /treatment	insertions
	wt starting clone	0
	wt mock 1	4
	wt mock 2	1
	wt mock 3	4
IC25	wt 7,5uM cisplatin 1	17
	wt 7,5uM cisplatin 2	9
	wt 7,5uM cisplatin 3	12
	wt 7,5uM cisplatin 4	5
	wt 7,5uM cisplatin 5	9
	wt 75uM carboplatin 1	7
	wt 75uM carboplatin 2	6
	wt 75uM carboplatin 3	5
	wt 75uM carboplatin 4	2
	wt 75uM carboplatin 5	7
	wt 2,5uM oxaliplatin 1	8
	wt 2,5uM oxaliplatin 2	6
	wt 2,5uM oxaliplatin 3	6
	wt 2,5uM oxaliplatin 4	5
	wt 2,5uM oxaliplatin 5	8
IC50	wt 10uM cisplatin 1	17
	wt 10uM cisplatin 2	11
	wt 10uM cisplatin 3	11
	wt 10uM cisplatin 4	9
	wt 10uM cisplatin 5	17
	wt 110uM carboplatin 1	2
	wt 110uM carboplatin 2	4
	wt 110uM carboplatin 3	9
	wt 110uM carboplatin 4	7
	wt 110uM carboplatin 5	2
	wt 4,5uM oxaliplatin 1	12
	wt 4,5uM oxaliplatin 2	7
	wt 4,5uM oxaliplatin 3	3
	wt 4,5uM oxaliplatin 4	5
	wt 4,5uM oxaliplatin 5	5

## Sheet: Table S4 DT40 deletions
	Genotype /treatment	deletions	homology	no homology	repeat
	wt starting clone	1	1	0	0
	wt mock 1	0	0	0	0
	wt mock 2	1	0	0	1
	wt mock 3	0	0	0	0
IC25	wt 7,5uM cisplatin 1	14	0	5	9
	wt 7,5uM cisplatin 2	8	1	4	3
	wt 7,5uM cisplatin 3	17	0	10	7
	wt 7,5uM cisplatin 4	16	1	11	4
	wt 7,5uM cisplatin 5	10	1	5	4
	wt 75uM carboplatin 1	2	1	0	1
	wt 75uM carboplatin 2	3	1	2	0
	wt 75uM carboplatin 3	5	1	1	3
	wt 75uM carboplatin 4	5	0	0	0
	wt 75uM carboplatin 5	2	0	1	1
	wt 2,5uM oxaliplatin 1	18	1	10	7
	wt 2,5uM oxaliplatin 2	11	0	9	2
	wt 2,5uM oxaliplatin 3	7	4	2	1
	wt 2,5uM oxaliplatin 4	11	1	9	1
	wt 2,5uM oxaliplatin 5	5	0	3	2
IC50	wt 10uM cisplatin 1	41	6	21	14
	wt 10uM cisplatin 2	13	2	4	7
	wt 10uM cisplatin 3	15	0	8	7
	wt 10uM cisplatin 4	17	0	11	6
	wt 10uM cisplatin 5	27	2	15	10
	wt 110uM carboplatin 1	5	2	1	2
	wt 110uM carboplatin 2	6	1	2	3
	wt 110uM carboplatin 3	19	2	12	5
	wt 110uM carboplatin 4	8	4	1	3
	wt 110uM carboplatin 5	3	0	1	2
	wt 4,5uM oxaliplatin 1	26	1	15	10
	wt 4,5uM oxaliplatin 2	45	5	28	12
	wt 4,5uM oxaliplatin 3	32	1	16	15
	wt 4,5uM oxaliplatin 4	26	4	12	10
	wt 4,5uM oxaliplatin 5	9	2	6	1

## Sheet: Table S5 DT40 DNVs
DNV type	cisplatin	carboplatin	oxaliplatin
AC>CA	0	0	0
AC>CG	0	0	0
AC>CT	0	0	1
AC>GA	0	0	1
AC>GG	0	0	0
AC>GT	0	0	0
AC>TA	0	0	1
AC>TG	0	0	0
AC>TT	0	0	0
AT>CA	0	0	0
AT>CC	0	0	0
AT>CG	0	0	0
AT>GA	0	0	0
AT>GC	0	0	0
AT>TA	0	0	0
CC>AA	6	1	10
CC>AG	5	0	1
CC>AT	7	0	4
CC>GA	0	0	2
CC>GG	0	0	0
CC>GT	0	0	0
CC>TA	3	0	0
CC>TG	0	0	0
CC>TT	0	0	0
CG>AT	0	0	0
CG>GC	0	0	0
CG>GT	0	0	0
CG>TA	0	1	0
CG>TC	0	0	0
CG>TT	0	0	1
CT>AA	15	1	18
CT>AC	13	2	4
CT>AG	3	1	4
CT>GA	0	0	0
CT>GC	0	0	1
CT>GG	0	0	0
CT>TA	2	0	2
CT>TC	1	0	0
CT>TG	2	0	1
GC>AA	0	0	0
GC>AG	1	0	0
GC>AT	0	0	1
GC>CA	0	0	0
GC>CG	0	0	0
GC>TA	1	0	0
TA>AT	1	0	0
TA>CG	0	0	0
TA>CT	1	0	0
TA>GC	0	0	0
TA>GG	0	0	0
TA>GT	0	0	0
TC>AA	8	2	1
TC>AG	4	2	0
TC>AT	10	5	0
TC>CA	1	2	0
TC>CG	0	0	0
TC>CT	0	0	0
TC>GA	0	1	0
TC>GG	0	0	0
TC>GT	0	1	0
TG>AA	0	1	0
TG>AC	1	0	1
TG>AT	4	1	5
TG>CA	0	0	0
TG>CC	1	0	1
TG>CT	3	1	0
TG>GA	0	0	0
TG>GC	0	0	0
TG>GT	14	3	1
TT>AA	2	1	0
TT>AC	1	0	0
TT>AG	1	0	1
TT>CA	0	0	0
TT>CC	1	0	0
TT>CG	0	0	0
TT>GA	0	0	0
TT>GC	0	0	0
TT>GG	0	0	0

## Sheet: Table S6 DT40 mutation means
Genotype /treatment	SNV average	STD	SEM	p value vs mock	p value vs cisplatin	insertions average	STD	SEM	p value vs mock	p value vs cisplatin	deletions average	STD	SEM	p value vs mock	p value vs cisplatin
wt starting	13	10.4403	6.02771			0	0	0			0.333333	0.57735	0.333333
wt mock	33.6667	11.8462	6.83943			3	1.73205	1			0.333333	0.57735	0.333333
wt 7,5uM (IC25) cisplatin	195.4	21.8929	9.79081	1.2532e-05		10.4	4.44972	1.98997	0.0180507		13	3.87298	1.73205	0.000790271
wt 10uM (IC50) cisplatin	299.6	87.0936	38.9495	0.00111374		13	3.74166	1.67332	0.00266146		22.6	11.6103	5.1923	0.00913375
wt 75uM (IC25) carboplatin	77.2	5.35724	2.39583	0.000163213	1.27753e-06	5.4	2.07364	0.927362	0.0728522	0.02614	3.4	1.51658	0.678233	0.00846831	0.000431304
wt 110uM (IC50) carboplatin	181	71.5507	31.9984	0.00698671	0.0232387	4.8	3.11448	1.39284	0.200905	0.00274698	8.2	6.30079	2.8178	0.0408302	0.0203606
wt 2,5uM (IC25) oxaliplatin	85.6	33.7831	15.1083	0.0231923	0.000144916	6.6	1.34164	0.6	0.00796773	0.0524569	10.4	4.97996	2.22711	0.00744068	0.191857
wt 4,5uM (IC50) oxaliplatin	141.8	24.9339	11.1508	0.000229923	0.00228863	6.4	3.43511	1.53623	0.0844825	0.00986252	27.6	12.973	5.80172	0.00623601	0.269357

## Sheet: Table S7 TK6 sequencing stats
	Genotype /treatment	number of reads	aligned percentage	median insert size	mean mapping quality	mean coverage
IC50	wt 6uM cisplatin 1	924561883	0.9993	218	54.1559	29.7
	wt 6uM cisplatin 2	584848212	0.9979	336	54.8605	27.9
	wt 6uM cisplatin 3	567629006	0.9973	327	54.8464	27
	wt 120uM carboplatin 1	919851504	0.9979	223	54.0691	29.48
	wt 120uM carboplatin 2	623596881	0.998	342	54.8457	29.74
	wt 120uM carboplatin 3	569984825	0.9983	335	54.8378	27.18
	wt 4uM oxaliplatin 1	926828510	0.998	214	54.0917	29.7
	wt 4uM oxaliplatin 2	557115666	0.9978	326	54.6182	26.42
	wt 4uM oxaliplatin 3	516676914	0.9972	348	54.8508	24.53

## Sheet: Table S8 TK6 SNVs
	Genotype /treatment	all SNVs	C>A	C>G	C>T	T>A	T>C	T>G	C>A::A_A	C>A::A_C	C>A::A_G	C>A::A_T	C>A::C_A	C>A::C_C	C>A::C_G	C>A::C_T	C>A::G_A	C>A::G_C	C>A::G_G	C>A::G_T	C>A::T_A	C>A::T_C	C>A::T_G	C>A::T_T	C>G::A_A	C>G::A_C	C>G::A_G	C>G::A_T	C>G::C_A	C>G::C_C	C>G::C_G	C>G::C_T	C>G::G_A	C>G::G_C	C>G::G_G	C>G::G_T	C>G::T_A	C>G::T_C	C>G::T_G	C>G::T_T	C>T::A_A	C>T::A_C	C>T::A_G	C>T::A_T	C>T::C_A	C>T::C_C	C>T::C_G	C>T::C_T	C>T::G_A
	wt starting clone	2	0	0	0	0	1	1	0	0	0	0	0	0	0	0	0	0	0	0	0	0	0	0	0	0	0	0	0	0	0	0	0	0	0	0	0	0	0	0	0	0	0	0	0	0	0	0	0
	wt mock 1	151	45	14	32	16	26	18	6	1	0	3	8	2	0	3	4	1	1	2	4	1	1	8	1	1	0	1	2	0	0	3	0	1	0	0	1	1	0	3	2	0	2	2	2	1	1	3	0
	wt mock 2	140	36	16	43	7	24	14	9	2	1	2	6	1	0	1	6	0	0	0	1	0	1	6	2	0	0	0	2	0	1	0	0	1	0	1	2	2	0	5	1	2	4	1	5	4	4	0	5
	wt mock 3	160	49	13	37	19	21	21	5	1	0	4	5	3	1	4	7	0	0	4	9	1	0	5	3	0	0	0	0	0	0	2	1	0	0	0	2	2	0	3	8	2	2	0	2	2	2	3	3
IC50	wt 6uM cisplatin 1	765	200	93	137	145	122	68	10	30	0	10	15	9	1	18	19	27	2	11	8	19	1	20	9	6	0	6	6	4	2	5	3	20	3	5	8	2	0	14	7	3	6	5	14	29	3	13	14
	wt 6uM cisplatin 2	725	196	63	131	151	129	55	11	14	1	12	18	5	0	17	26	27	1	12	11	19	1	21	2	6	0	6	1	3	0	3	2	11	2	4	5	4	0	14	9	7	4	4	17	19	2	8	12
	wt 6uM cisplatin 3	337	80	42	77	53	63	22	4	9	0	3	6	5	1	11	4	15	1	2	3	7	1	8	2	0	1	1	3	1	2	1	3	11	0	3	3	3	0	8	5	3	0	2	8	7	5	13	8
	wt 120uM carboplatin 1	582	139	62	122	90	100	69	7	10	1	9	14	6	5	8	19	14	0	11	12	7	2	14	4	3	1	1	3	2	0	4	2	11	1	8	5	6	0	11	11	5	0	5	12	13	3	10	9
	wt 120uM carboplatin 2	422	126	42	106	58	53	37	7	5	0	6	10	9	5	7	10	15	1	10	10	11	0	20	1	3	1	4	2	1	0	2	2	8	0	2	8	4	0	4	6	3	5	5	10	11	2	7	17
	wt 120uM carboplatin 3	327	69	43	85	43	58	29	5	5	1	6	4	3	1	6	7	8	0	8	5	3	2	5	3	5	0	2	5	2	0	1	0	4	1	6	5	3	0	6	8	2	5	5	7	4	3	7	14
	wt 4uM oxaliplatin 1	455	110	44	88	78	85	50	9	2	0	7	14	5	2	11	11	4	1	9	11	8	0	16	7	0	0	3	5	1	0	3	5	4	1	3	1	3	0	8	5	2	3	6	8	6	1	5	12
	wt 4uM oxaliplatin 2	163	36	20	48	11	31	17	4	1	0	0	1	4	0	4	5	2	0	4	2	4	0	5	1	1	0	2	0	1	1	1	3	1	0	2	3	1	1	2	1	1	3	1	7	4	5	4	2
	wt 4uM oxaliplatin 3	404	101	36	92	63	73	39	12	4	2	1	12	6	1	6	15	2	1	8	6	5	1	19	4	2	0	3	1	2	0	3	1	2	0	1	7	4	0	6	9	6	2	2	7	13	2	3	5
[truncated: 55 more columns]

## Sheet: Table S9 TK6 insertions
	Genotype /treatment	insertions
	wt starting clone	1
	wt mock 1	1
	wt mock 2	2
	wt mock 3	3
IC50	wt 6uM cisplatin 1	10
	wt 6uM cisplatin 2	8
	wt 6uM cisplatin 3	5
	wt 120uM carboplatin 1	8
	wt 120uM carboplatin 2	5
	wt 120uM carboplatin 3	7
	wt 4uM oxaliplatin 1	4
	wt 4uM oxaliplatin 2	2
	wt 4uM oxaliplatin 3	5

[truncated: 5 more sheets: Table S10 TK6 deletions, Table S11 TK6 mutation means, Table S12 NMF DT40 and TK6, Table S13 NMF DT40, Table S14 NMF components]
